# Supplementary material for: Bis(acetyl­acetonato-κ2 O,O′)[copper(II)nickel(II)(0.31/0.69)]: a mixed-metal complex
Source: Acta Crystallogr Sect E Struct Rep Online. 2010 Jul 17;66(Pt 8):m949. doi: 10.1107/S160053681002756X (PMC3007506; doi:10.1107/S160053681002756X)
Supplement: Supplementary file 2 [file e-66-0m949-Isup2.hkl]

# 
# h,k,l, Fc-squared, Fo-squared, sigma(Fo-squared) and status flag 
# 
data_I
_shelx_title '                                  s2700m in P2(1)/n' 
_shelx_refln_list_code          4 
_shelx_F_calc_maximum      122.82 
_exptl_crystal_F_000       268.61 
_reflns_d_resolution_high  0.7519 
 
loop_ 
 _symmetry_equiv_pos_as_xyz 
 'x, y, z' 
 '-x+1/2, y+1/2, -z+1/2' 
 '-x, -y, -z' 
 'x-1/2, -y-1/2, z-1/2' 
 
_cell_length_a    10.2650 
_cell_length_b     4.6300 
_cell_length_c    11.2830 
_cell_angle_alpha  90.000 
_cell_angle_beta   92.431 
_cell_angle_gamma  90.000 
 
_shelx_F_squared_multiplier     1.000 
 
loop_ 
 _refln_index_h 
 _refln_index_k 
 _refln_index_l 
 _refln_F_squared_calc 
 _refln_F_squared_meas 
 _refln_F_squared_sigma 
 _refln_observed_status 
   2   0   0     3884.16     4076.56     48.91 o 
   4   0   0      195.49      195.62      3.48 o 
   6   0   0     2627.84     2591.95     32.98 o 
   8   0   0      148.74      136.83     10.46 o 
  10   0   0      802.51      804.13     11.86 o 
  12   0   0      709.22      696.46     17.27 o 
   1   1   0      273.80      318.80      2.35 o 
   2   1   0      278.92      271.91      2.63 o 
   3   1   0     1184.41     1221.49     10.64 o 
   4   1   0     2053.75     2133.91     18.38 o 
   5   1   0     2054.20     2112.66     18.30 o 
   6   1   0       20.34       18.45      0.69 o 
   7   1   0      885.14      941.74      8.68 o 
   8   1   0       59.84       50.07      1.41 o 
   9   1   0       64.89       80.91      1.69 o 
  10   1   0       32.65       39.08      1.30 o 
  11   1   0      154.71      149.76      3.42 o 
  12   1   0       18.12       16.28      2.50 o 
  13   1   0      239.67      242.48      8.61 o 
   0   2   0     2329.98     2728.39     28.66 o 
   1   2   0       21.48       18.86      1.12 o 
   2   2   0     1716.35     1753.32     13.89 o 
   3   2   0       70.53       64.09      0.98 o 
   4   2   0     1397.52     1421.66      9.67 o 
   5   2   0      285.56      257.03      2.51 o 
   6   2   0      798.66      823.83      7.78 o 
   7   2   0       17.26       14.30      0.78 o 
   8   2   0      956.35     1005.38     13.00 o 
   9   2   0       78.74       77.17      2.22 o 
  10   2   0     1217.09     1198.75     15.56 o 
  11   2   0        3.67        5.51      0.93 o 
  12   2   0      170.69      147.94      6.26 o 
   1   3   0      152.16      123.25      2.53 o 
   2   3   0       48.34       54.57      1.68 o 
   3   3   0     1429.40     1438.60     17.71 o 
   4   3   0        1.04        0.27      0.47 o 
   5   3   0     1334.74     1344.59     13.73 o 
   6   3   0      121.88      114.38      2.63 o 
   7   3   0      718.55      727.64      8.18 o 
   8   3   0       75.76       70.02      1.81 o 
   9   3   0      463.99      483.44      7.49 o 
  10   3   0      143.89      149.46      3.53 o 
  11   3   0      180.42      186.86      5.87 o 
   0   4   0      984.04     1094.15     20.11 o 
   1   4   0       13.99       15.23      1.44 o 
   2   4   0      618.98      642.39      9.03 o 
   3   4   0       38.83       35.21      1.72 o 
   4   4   0      187.83      187.34      3.69 o 
   5   4   0       69.51       66.18      2.28 o 
   6   4   0      215.01      213.75      3.46 o 
   7   4   0        2.07        1.97      0.98 o 
   8   4   0      262.95      267.64      4.16 o 
   9   4   0        2.43        3.64      1.69 o 
  10   4   0      124.95      113.58      3.44 o 
   1   5   0      895.44      896.12     13.70 o 
   2   5   0       19.84       22.47      1.65 o 
   3   5   0      316.04      300.04      6.45 o 
   4   5   0       32.87       36.04      2.87 o 
   5   5   0      515.13      516.09      8.27 o 
   6   5   0       16.76       15.52      1.57 o 
   7   5   0      189.05      191.01      4.39 o 
   0   6   0       46.36       41.84      3.13 o 
   1   6   0       12.99       10.53      2.06 o 
   2   6   0      214.92      216.71      6.55 o 
 -13   0   1      301.15      300.06      9.80 o 
 -11   0   1      698.64      687.11     16.80 o 
  -9   0   1      407.62      416.09      6.73 o 
  -7   0   1      962.29      970.90     21.25 o 
  -5   0   1      205.58      159.32      2.13 o 
  -3   0   1       51.16       49.37      1.09 o 
  -1   0   1    10057.68     9482.74    123.29 o 
   1   0   1     7645.98     7288.17    185.72 o 
   3   0   1     4453.65     4485.20     72.92 o 
   5   0   1     4681.93     5147.94     83.81 o 
   7   0   1     1215.28     1298.75     17.32 o 
   9   0   1      298.71      271.36      5.93 o 
  11   0   1      150.36      146.75      3.61 o 
 -13   1   1        2.02        2.81      1.94 o 
 -12   1   1      326.14      320.50      6.98 o 
 -11   1   1        7.71        9.04      1.51 o 
 -10   1   1       91.98       94.51      1.90 o 
  -9   1   1       68.36       62.65      1.49 o 
  -8   1   1     1027.74     1001.79      9.79 o 
  -7   1   1      108.08       93.37      1.48 o 
  -6   1   1      775.20      825.55      7.60 o 
  -5   1   1      905.14      947.92      9.92 o 
  -4   1   1     2226.00     2285.03     19.59 o 
  -3   1   1      541.42      554.80      4.48 o 
  -2   1   1     4152.90     4214.23     35.75 o 
  -1   1   1       53.05       52.30      1.28 o 
   0   1   1      311.51      347.69      4.22 o 
   1   1   1      835.67      872.66      8.49 o 
   2   1   1     3856.17     4084.43     26.74 o 
   3   1   1       42.01       45.15      0.56 o 
   4   1   1     1404.68     1474.69     12.87 o 
   5   1   1      285.83      271.08      2.88 o 
   6   1   1      373.45      339.88      3.54 o 
   7   1   1        0.60        1.67      0.56 o 
   8   1   1      682.96      685.30      7.93 o 
   9   1   1        2.76        4.83      0.78 o 
  10   1   1      175.77      185.23      2.85 o 
  11   1   1        1.13        1.09      0.78 o 
  12   1   1      264.55      260.22      4.31 o 
  13   1   1       18.57       16.74      2.62 o 
 -12   2   1        9.73        6.19      2.06 o 
 -11   2   1      261.24      234.93      8.01 o 
 -10   2   1       60.91       65.69      2.32 o 
  -9   2   1     1087.96     1122.60     15.66 o 
  -8   2   1       81.99       72.53      1.50 o 
  -7   2   1      800.00      750.01     20.50 o 
  -6   2   1        5.07        4.05      0.53 o 
  -5   2   1     1050.86     1110.99     10.09 o 
  -4   2   1      333.06      344.54      3.60 o 
  -3   2   1     3257.38     3545.81     42.36 o 
  -2   2   1       43.92       34.94      2.07 o 
  -1   2   1     1374.19     1381.80     16.65 o 
   0   2   1      126.41      109.93      1.57 o 
   1   2   1      291.79      288.33      2.75 o 
   2   2   1        5.33        8.72      0.54 o 
   3   2   1     1959.21     1999.02     14.89 o 
   4   2   1       88.25       93.85      1.22 o 
   5   2   1      986.71      947.57      8.72 o 
   6   2   1      571.64      563.84      5.59 o 
   7   2   1      699.39      725.82      7.89 o 
   8   2   1        8.11        9.37      1.04 o 
   9   2   1     1321.94     1342.78     17.14 o 
  10   2   1        5.29        7.35      1.71 o 
  11   2   1      224.60      232.67      5.57 o 
  12   2   1        4.91        3.89      0.92 o 
 -11   3   1        1.09        2.21      1.74 o 
 -10   3   1      170.17      189.41      5.61 o 
  -9   3   1       32.54       35.36      2.70 o 
  -8   3   1      597.18      595.08      6.99 o 
  -7   3   1      150.70      134.31      2.42 o 
  -6   3   1      767.13      781.74      8.55 o 
  -5   3   1       80.08       74.50      1.68 o 
  -4   3   1     1889.63     1907.83     17.40 o 
  -3   3   1        1.25        4.02      0.57 o 
  -2   3   1     1292.80     1404.84     13.06 o 
  -1   3   1        6.17        9.87      1.10 o 
   0   3   1      148.41      132.06      1.97 o 
   1   3   1       82.44       70.58      1.39 o 
   2   3   1      876.61      849.19      8.30 o 
   3   3   1        0.79       -0.29      0.52 o 
   4   3   1      835.71      866.53      7.92 o 
   5   3   1      692.52      675.94      7.53 o 
   6   3   1      216.57      231.40      3.39 o 
   7   3   1       37.79       34.19      1.81 o 
   8   3   1      648.57      626.32      7.37 o 
   9   3   1        7.26        6.51      1.69 o 
  10   3   1      600.57      615.24      9.60 o 
  11   3   1        8.35       11.92      1.36 o 
 -10   4   1        8.26       10.65      1.83 o 
  -9   4   1      292.23      305.72      7.92 o 
  -8   4   1       70.73       81.53      2.42 o 
  -7   4   1      313.58      300.11      5.38 o 
  -6   4   1        6.66        6.71      1.17 o 
  -5   4   1      247.63      242.26      4.55 o 
  -4   4   1      799.47      823.71     11.17 o 
  -3   4   1      446.64      441.96      6.72 o 
  -2   4   1        2.20        1.89      1.05 o 
  -1   4   1      814.51      813.53     11.01 o 
   0   4   1       20.86       21.52      1.47 o 
   1   4   1      830.72      836.86     11.26 o 
   2   4   1      120.00      125.06      2.92 o 
   3   4   1      381.24      394.99      6.14 o 
   4   4   1      129.91      121.51      4.81 o 
   5   4   1      360.18      365.75      4.92 o 
   6   4   1       78.80       79.41      2.02 o 
   7   4   1      433.75      426.25      5.67 o 
   8   4   1       28.85       27.01      1.42 o 
   9   4   1       98.66       98.93      2.98 o 
  10   4   1       52.37       61.41      2.45 o 
  -7   5   1        3.90        4.10      1.21 o 
  -6   5   1      429.11      432.05      9.65 o 
  -5   5   1       80.58       73.92      2.59 o 
  -4   5   1       96.28       97.19      4.23 o 
  -3   5   1       16.42       15.01      1.53 o 
  -2   5   1      127.79      125.78      3.26 o 
  -1   5   1        0.76        0.23      1.14 o 
   0   5   1     1113.55     1119.58     15.02 o 
   1   5   1       17.29       18.70      1.60 o 
   2   5   1      463.76      454.89      7.29 o 
   3   5   1        2.22        4.05      1.16 o 
   4   5   1      520.21      505.67      8.11 o 
   5   5   1       65.68       66.59      5.62 o 
   6   5   1      500.87      491.82      9.72 o 
   7   5   1        9.31       12.37      1.50 o 
  -2   6   1        1.74        0.47      1.60 o 
  -1   6   1      173.30      168.51      5.80 o 
   0   6   1       73.08       76.38      3.95 o 
   1   6   1      212.03      211.67      6.58 o 
   2   6   1       26.11       25.51      2.49 o 
 -12   0   2      601.73      622.87     16.05 o 
 -10   0   2      413.72      393.52     10.76 o 
  -8   0   2       31.97       45.43      1.62 o 
  -6   0   2     2253.90     2253.59     28.32 o 
  -4   0   2      343.04      352.38      3.96 o 
  -2   0   2        6.08        8.59      0.49 o 
   0   0   2     3920.75     3792.97    104.94 o 
   2   0   2      101.26       98.31      2.18 o 
   4   0   2     2645.68     2616.19     30.47 o 
   6   0   2     5589.69     5856.16     95.59 o 
   8   0   2      372.54      406.23      8.64 o 
  10   0   2       92.91       94.72      2.78 o 
  12   0   2      106.98      116.52      4.38 o 
 -13   1   2      252.45      243.39      7.04 o 
 -12   1   2        1.32        0.48      1.23 o 
 -11   1   2      559.62      536.40      9.91 o 
 -10   1   2       15.19       15.52      1.65 o 
  -9   1   2     1267.20     1256.61     19.34 o 
  -8   1   2      404.28      423.25      4.71 o 
  -7   1   2     1209.90     1211.44     11.31 o 
  -6   1   2      114.34      103.39      1.20 o 
  -5   1   2     1521.57     1536.32     11.14 o 
  -4   1   2      880.99      914.61      6.76 o 
  -3   1   2      436.76      382.42      3.21 o 
  -2   1   2       41.98       45.19      0.84 o 
  -1   1   2     2249.67     2294.16     26.85 o 
   0   1   2     1002.30     1005.06     10.78 o 
   1   1   2    15083.63    14946.72    125.95 o 
   2   1   2     2253.95     2322.34     19.13 o 
   3   1   2     2680.80     2754.46     21.26 o 
   4   1   2      243.70      287.34      2.49 o 
   5   1   2      774.94      848.29      6.51 o 
   6   1   2        8.80       10.34      0.58 o 
   7   1   2     1089.25     1078.75     11.66 o 
   8   1   2        1.58        2.12      0.66 o 
   9   1   2      209.35      198.56      3.85 o 
  10   1   2       41.60       40.06      1.76 o 
  11   1   2      624.86      614.34      7.86 o 
  12   1   2        9.39       11.25      1.13 o 
  13   1   2      281.38      281.76      6.56 o 
 -12   2   2       67.99       63.79      4.13 o 
 -11   2   2        0.15        0.56      1.46 o 
 -10   2   2      290.41      285.60      9.97 o 
  -9   2   2        1.87        3.28      0.81 o 
  -8   2   2      149.12      171.27      2.23 o 
  -7   2   2       44.43       39.14      1.31 o 
  -6   2   2      837.80      832.23      7.85 o 
  -5   2   2      142.24      134.59      1.59 o 
  -4   2   2     3606.38     3757.69     28.54 o 
  -3   2   2        0.04       -0.37      0.58 o 
  -2   2   2     2984.46     3230.99     37.90 o 
  -1   2   2      143.36      136.60      2.45 o 
   0   2   2      461.52      430.43     11.72 o 
   1   2   2       46.80       71.44      1.33 o 
   2   2   2      180.37      154.61      2.11 o 
   3   2   2       48.66       53.27      0.86 o 
   4   2   2      723.21      734.06      5.74 o 
   5   2   2      480.32      476.44      4.71 o 
   6   2   2      731.36      675.94      8.72 o 
   7   2   2        6.86        8.81      0.96 o 
   8   2   2      703.27      718.13      9.93 o 
   9   2   2       35.27       34.67      1.68 o 
  10   2   2      453.09      466.93      7.40 o 
  11   2   2      184.67      189.33      4.13 o 
  12   2   2      106.43      110.74      3.29 o 
 -11   3   2      122.62      107.81      5.42 o 
 -10   3   2        6.00        5.26      1.94 o 
  -9   3   2      504.64      497.97     10.54 o 
  -8   3   2        9.44        9.28      1.41 o 
  -7   3   2      438.90      444.18      5.45 o 
  -6   3   2        1.52        2.35      0.72 o 
  -5   3   2      808.20      820.45     10.84 o 
  -4   3   2      206.80      180.75      4.94 o 
  -3   3   2     1610.82     1606.37     28.11 o 
  -2   3   2       12.82       10.57      1.42 o 
  -1   3   2      988.71      996.87      9.57 o 
   0   3   2        5.43        5.12      0.60 o 
   1   3   2     1264.61     1448.09     13.50 o 
   2   3   2       16.46       23.13      0.77 o 
   3   3   2     1093.24     1140.68      9.58 o 
   4   3   2        5.48        6.17      0.53 o 
   5   3   2      135.89      137.44      2.40 o 
   6   3   2      153.24      161.49      2.75 o 
   7   3   2      141.46      149.02      3.39 o 
   8   3   2        8.89        7.78      1.11 o 
   9   3   2      496.52      502.20     12.96 o 
  10   3   2       43.47       44.59      2.05 o 
  11   3   2      428.37      421.53     10.19 o 
  -9   4   2      121.76      132.23      5.00 o 
  -8   4   2      306.59      335.93      8.54 o 
  -7   4   2      120.98      120.02      3.10 o 
  -6   4   2      425.14      434.14      6.89 o 
  -5   4   2      136.33      131.42      3.15 o 
  -4   4   2      629.98      638.24      6.76 o 
  -3   4   2        1.82        2.41      0.72 o 
  -2   4   2      676.23      688.06      7.21 o 
  -1   4   2       56.36       59.67      1.55 o 
   0   4   2      665.34      661.86      7.00 o 
   1   4   2      325.55      316.18      3.96 o 
   2   4   2      539.11      516.10      5.75 o 
   3   4   2        0.05       -0.41      0.93 o 
   4   4   2      518.84      497.00      7.57 o 
   5   4   2        8.92        9.90      0.99 o 
   6   4   2      787.85      788.20      9.07 o 
   7   4   2        0.07       -0.20      0.77 o 
   8   4   2      314.79      325.58      4.82 o 
   9   4   2        0.93        1.23      1.09 o 
  -7   5   2      314.18      311.38      5.90 o 
  -6   5   2        0.82        0.03      1.47 o 
  -5   5   2      109.41       99.71      2.96 o 
  -4   5   2       99.55      104.17      4.36 o 
  -3   5   2        2.92        3.90      1.18 o 
  -2   5   2        1.24        1.83      1.13 o 
  -1   5   2      365.57      362.64      6.24 o 
   0   5   2        0.01       -0.74      1.07 o 
   1   5   2      357.05      362.66     13.91 o 
   2   5   2       11.58       11.55      1.69 o 
   3   5   2      285.09      292.25      7.84 o 
   4   5   2       13.11       12.52      1.44 o 
   5   5   2      474.19      466.86      7.75 o 
   6   5   2        2.49        1.95      1.33 o 
   7   5   2      153.23      156.37      4.02 o 
  -2   6   2      326.91      333.89      8.80 o 
   1   6   2       86.17       84.57      4.07 o 
 -13   0   3      682.92      686.70     17.82 o 
 -11   0   3      522.07      539.25     14.21 o 
  -9   0   3       41.63       39.09      2.93 o 
  -7   0   3     2049.08     2004.56     20.48 o 
  -5   0   3      791.70      799.20      8.46 o 
  -3   0   3      191.04      187.22      2.24 o 
  -1   0   3     3512.08     3565.37     35.74 o 
   1   0   3      262.13      243.16      3.23 o 
   3   0   3      571.44      587.17      7.30 o 
   5   0   3     3114.98     2970.82     56.23 o 
   7   0   3      741.45      679.92     12.98 o 
   9   0   3      454.75      434.00      9.40 o 
  11   0   3      116.99      124.03      4.44 o 
  13   0   3       96.27      102.23      4.39 o 
 -13   1   3        1.93        4.03      1.97 o 
 -12   1   3      174.69      160.71      4.67 o 
 -11   1   3      103.44      104.92      3.53 o 
 -10   1   3      592.01      586.19     10.42 o 
  -9   1   3       47.12       48.69      4.13 o 
  -8   1   3     2199.98     2189.58     31.75 o 
  -7   1   3      266.73      265.46      3.11 o 
  -6   1   3     1382.20     1351.80      9.93 o 
  -5   1   3        0.04        7.20      3.44 o 
  -4   1   3      878.72      895.27      6.67 o 
  -3   1   3     1382.93     1407.95     10.15 o 
  -2   1   3     1633.57     1660.85     15.08 o 
  -1   1   3       75.75       70.42      1.16 o 
   0   1   3     2628.46     2797.28     23.86 o 
   1   1   3     2238.57     2407.37     23.65 o 
   2   1   3     4076.10     4229.88     35.46 o 
   3   1   3      115.82      125.52      1.49 o 
   4   1   3     2283.00     2242.11     17.15 o 
   5   1   3        3.24        1.39      0.50 o 
   6   1   3     1730.00     1754.37     20.19 o 
   7   1   3        0.11        0.67      0.57 o 
   8   1   3     1056.38     1113.43     14.38 o 
   9   1   3       39.99       42.74      1.80 o 
  10   1   3      436.39      430.64      6.89 o 
  11   1   3       17.00       16.49      1.75 o 
  12   1   3      229.97      229.52      4.08 o 
  13   1   3        0.32       -0.31      1.37 o 
 -12   2   3       88.99       90.05      4.99 o 
 -11   2   3      166.60      166.15      4.69 o 
 -10   2   3        1.64        3.06      1.30 o 
  -9   2   3       92.88      106.50      3.43 o 
  -8   2   3        5.73        4.06      0.67 o 
  -7   2   3      199.77      200.29      2.67 o 
  -6   2   3       18.62       15.39      0.58 o 
  -5   2   3      789.34      795.17      6.60 o 
  -4   2   3       12.64       10.55      0.72 o 
  -3   2   3     4043.80     4272.43     49.95 o 
  -2   2   3       11.58       18.08      1.79 o 
  -1   2   3     2516.76     2608.50     30.81 o 
   0   2   3        5.96        3.52      0.53 o 
   1   2   3      274.47      214.52      2.70 o 
   2   2   3       81.02       88.80      1.30 o 
   3   2   3     1788.31     1870.39     15.77 o 
   4   2   3        2.58        4.25      0.56 o 
   5   2   3      336.08      334.39      3.33 o 
   6   2   3        0.52        1.22      0.47 o 
   7   2   3       28.72       31.25      1.21 o 
   8   2   3       15.71       16.23      1.29 o 
   9   2   3      614.57      600.76      8.86 o 
  10   2   3       62.16       65.00      2.33 o 
  11   2   3      167.96      177.76      4.08 o 
  12   2   3       45.64       45.40      6.09 o 
 -11   3   3        3.60        4.27      2.17 o 
 -10   3   3      290.99      276.14      9.17 o 
  -9   3   3       11.58       14.72      2.03 o 
  -8   3   3      532.42      533.25      6.09 o 
  -7   3   3        7.17       10.74      1.12 o 
  -6   3   3      279.12      285.65      4.75 o 
  -5   3   3        0.34        0.26      0.57 o 
  -4   3   3      934.00      923.81     17.23 o 
  -3   3   3      241.78      250.09      6.04 o 
  -2   3   3     1669.84     1612.81     19.80 o 
  -1   3   3       39.19       39.42      1.45 o 
   0   3   3     1067.94     1032.43     13.10 o 
   1   3   3       29.49       35.81      1.59 o 
   2   3   3     1513.15     1588.73     13.00 o 
   3   3   3      130.78      146.43      1.74 o 
   4   3   3      703.90      703.48      5.70 o 
   5   3   3      104.18       95.68      1.61 o 
   6   3   3       84.12       80.05      1.88 o 
   7   3   3      171.40      169.35      2.92 o 
   8   3   3      354.06      344.04      7.55 o 
   9   3   3        2.45        2.73      1.44 o 
  10   3   3      352.33      329.01      9.86 o 
  11   3   3      200.99      232.99      7.02 o 
  -9   4   3      205.73      218.70      5.15 o 
  -8   4   3       65.47       59.99      3.46 o 
  -7   4   3      352.75      336.15      8.48 o 
  -6   4   3       91.69       92.43      2.65 o 
  -5   4   3      663.92      662.71     13.73 o 
  -4   4   3       18.24       19.55      1.03 o 
  -3   4   3      593.57      573.83      6.24 o 
  -2   4   3      284.06      282.36      3.66 o 
  -1   4   3      459.00      498.98      5.61 o 
   0   4   3       55.73       55.22      2.15 o 
   1   4   3      657.60      658.53      7.02 o 
   2   4   3      432.16      417.70      4.93 o 
   3   4   3      515.19      504.86      5.04 o 
   4   4   3        0.01        0.43      0.67 o 
   5   4   3      684.90      691.05      8.12 o 
   6   4   3        8.28        6.62      0.96 o 
   7   4   3      531.51      539.37      6.87 o 
   8   4   3        7.56        7.64      1.07 o 
   9   4   3      118.93      107.90      3.33 o 
  -6   5   3      406.14      411.32     10.31 o 
  -5   5   3        1.13       -1.54      1.54 o 
  -4   5   3       17.49       20.87      2.35 o 
  -3   5   3      123.66      122.83      2.41 o 
  -2   5   3       64.34       64.50      1.78 o 
  -1   5   3        0.17        0.09      0.82 o 
   0   5   3      388.06      379.26      4.88 o 
   1   5   3       34.67       34.89      1.93 o 
   2   5   3       70.18       66.06      2.46 o 
   3   5   3        0.08        1.25      0.93 o 
   4   5   3      171.63      182.37      4.20 o 
   5   5   3        1.32        0.94      1.11 o 
   6   5   3      338.04      341.08      6.36 o 
   7   5   3       68.38       68.19      3.89 o 
   1   6   3      392.54      407.19     10.07 o 
 -12   0   4      484.77      510.06     14.11 o 
 -10   0   4      468.32      482.58     12.80 o 
  -8   0   4     1258.50     1263.00     27.24 o 
  -6   0   4     4317.37     4189.15     53.01 o 
  -4   0   4      654.63      658.62      7.12 o 
  -2   0   4       13.76       14.06      2.37 o 
   0   0   4     2382.46     2409.69     28.03 o 
   2   0   4     1327.70     1314.36     15.65 o 
   4   0   4     1079.23     1174.68     14.19 o 
   8   0   4      356.85      318.54      7.46 o 
  10   0   4      207.90      182.94      5.45 o 
  12   0   4      447.91      454.37     10.70 o 
 -13   1   4       46.97       34.59      3.52 o 
 -12   1   4        5.54        1.50      1.33 o 
 -11   1   4      246.53      232.99      5.69 o 
 -10   1   4       76.96       78.56      3.00 o 
  -9   1   4      682.93      656.81     11.27 o 
  -8   1   4       22.92       19.26      1.33 o 
  -7   1   4      280.19      293.25      4.29 o 
  -6   1   4        8.07        8.51      0.49 o 
  -5   1   4     2048.22     2010.35     14.45 o 
  -4   1   4      116.99      127.16      1.50 o 
  -3   1   4     2318.11     2370.64     21.47 o 
  -2   1   4     2227.44     2210.23     19.97 o 
  -1   1   4     1281.98     1305.42     11.41 o 
   0   1   4       33.68       46.36      0.71 o 
   1   1   4     2516.90     2556.01     21.09 o 
   2   1   4      342.94      363.71      3.48 o 
   3   1   4       36.02       29.63      0.73 o 
   4   1   4       16.21        7.55      0.45 o 
   5   1   4     1210.61     1198.64     12.05 o 
   6   1   4       24.19       26.07      1.03 o 
   7   1   4     2604.40     2667.17     31.94 o 
   8   1   4       14.00       13.09      1.21 o 
   9   1   4      408.38      425.52      6.76 o 
  10   1   4       89.32       85.46      2.58 o 
  11   1   4      371.35      363.56      6.39 o 
  12   1   4       51.88       52.22      2.22 o 
 -12   2   4      199.51      195.07      7.52 o 
 -11   2   4       15.67       12.53      1.82 o 
 -10   2   4      500.50      479.58      9.22 o 
  -9   2   4       47.29       47.80      2.43 o 
  -8   2   4      403.22      398.85      5.75 o 
  -7   2   4       13.66       14.03      1.14 o 
  -6   2   4      281.74      297.44      3.60 o 
  -5   2   4        9.46        9.09      0.56 o 
  -4   2   4     1249.89     1264.66     12.02 o 
  -3   2   4      361.47      351.03      4.35 o 
  -2   2   4     1355.40     1364.18     14.28 o 
  -1   2   4       38.27       40.47      1.07 o 
   0   2   4     1140.08     1147.91     10.33 o 
   1   2   4      126.44      132.74      1.70 o 
   2   2   4     4301.08     4352.22     35.78 o 
   3   2   4      356.14      325.00      3.34 o 
   4   2   4     1843.51     1808.89     40.76 o 
   5   2   4       15.73       21.19      1.18 o 
   6   2   4       47.91       55.29      1.14 o 
   7   2   4      222.96      215.11      3.64 o 
   8   2   4      116.87      119.56      2.95 o 
   9   2   4       13.13       13.15      1.31 o 
  10   2   4      170.97      167.35      9.07 o 
  11   2   4       43.40       49.69      2.22 o 
 -10   3   4       23.00       22.38      3.07 o 
  -9   3   4      373.79      380.57      5.93 o 
  -8   3   4       13.56       13.52      1.30 o 
  -7   3   4       74.09       84.64      2.74 o 
  -6   3   4        0.97        1.71      1.02 o 
  -5   3   4      385.14      383.86      4.27 o 
  -4   3   4       77.33       71.92      2.04 o 
  -3   3   4     1548.53     1614.12     19.96 o 
  -2   3   4        1.99        4.53      0.86 o 
  -1   3   4     1165.00     1200.45     15.15 o 
   0   3   4       50.40       45.69      1.58 o 
   1   3   4     1212.55     1207.57     12.34 o 
   2   3   4      229.88      219.12      2.66 o 
   3   3   4      832.00      806.00      8.62 o 
   4   3   4        6.00        6.78      0.64 o 
   5   3   4      283.07      279.38      3.17 o 
   6   3   4       91.38       88.16      1.61 o 
   7   3   4      428.65      422.53      5.47 o 
   8   3   4       83.21       76.45      2.48 o 
   9   3   4      324.23      314.06     16.25 o 
  10   3   4        2.97        3.54      1.09 o 
  -9   4   4        4.00        3.09      1.41 o 
  -8   4   4      273.00      267.08      6.48 o 
  -7   4   4        2.09        2.21      1.24 o 
  -6   4   4      564.80      567.50     12.34 o 
  -5   4   4       12.83       12.24      2.04 o 
  -4   4   4      433.57      439.03      6.84 o 
  -3   4   4      723.20      724.80     10.15 o 
  -2   4   4      217.51      209.13      5.84 o 
  -1   4   4      139.58      126.78      4.32 o 
   0   4   4      549.14      532.52      5.99 o 
   1   4   4       49.39       46.39      1.47 o 
   2   4   4      555.06      590.84      6.50 o 
   3   4   4        3.61        2.68      0.65 o 
   4   4   4      430.46      433.24      4.60 o 
   5   4   4       49.18       48.69      1.34 o 
   6   4   4      497.96      485.18      6.29 o 
   7   4   4        1.10        2.82      0.89 o 
   8   4   4      174.62      166.39      3.99 o 
  -6   5   4        0.34        2.08      1.71 o 
  -5   5   4      264.10      268.62      7.71 o 
  -4   5   4       14.94       17.16      1.17 o 
  -3   5   4      146.87      143.11      2.68 o 
  -2   5   4       64.64       63.87      1.83 o 
  -1   5   4      519.55      535.78      6.36 o 
   0   5   4       11.37       14.42      1.14 o 
   1   5   4       76.01       80.79      2.04 o 
   2   5   4        5.50        5.30      0.94 o 
   3   5   4       77.48       81.91      3.37 o 
   4   5   4        0.55        0.99      1.04 o 
   5   5   4      280.55      281.47     11.76 o 
   6   5   4       20.66       20.81      2.67 o 
 -11   0   5      129.23      125.82      5.69 o 
  -9   0   5      276.69      260.27      8.15 o 
  -7   0   5     5453.99     5398.94     68.32 o 
  -5   0   5     2827.16     2851.19     36.52 o 
  -3   0   5      902.45      833.88     11.41 o 
  -1   0   5     3922.01     4098.63     64.71 o 
   1   0   5      689.89      694.07      8.65 o 
   3   0   5     1322.04     1382.66     19.17 o 
   5   0   5     1523.30     1631.43     19.62 o 
   7   0   5      627.50      635.13     12.56 o 
   9   0   5      751.96      740.04     14.72 o 
  11   0   5      385.64      391.41      9.54 o 
 -12   1   5      357.43      352.83      7.86 o 
 -11   1   5      141.68      138.12      4.27 o 
 -10   1   5      248.16      256.96      5.98 o 
  -9   1   5        0.53        1.55      1.24 o 
  -8   1   5      105.09      114.85      2.49 o 
  -7   1   5        0.12        0.82      0.58 o 
  -6   1   5      491.92      497.72      5.36 o 
  -5   1   5      293.35      279.41      4.03 o 
  -4   1   5      992.18      990.42     16.08 o 
  -3   1   5      366.98      373.44      4.06 o 
  -2   1   5     1996.37     2000.08     19.25 o 
  -1   1   5      568.71      572.58      4.72 o 
   0   1   5     2124.59     2121.34     16.23 o 
   1   1   5        1.88        1.15      0.41 o 
   2   1   5       41.52       26.56      0.73 o 
   3   1   5       50.62       68.62      1.12 o 
   4   1   5      322.40      307.90      3.16 o 
   5   1   5        4.67        3.60      0.54 o 
   6   1   5      961.58      942.93     12.29 o 
   7   1   5       95.41       92.68      2.41 o 
   8   1   5      278.28      278.99      4.97 o 
   9   1   5        6.84        4.15      1.02 o 
  10   1   5      387.22      375.91      7.58 o 
  11   1   5       29.77       30.13      1.85 o 
  12   1   5      174.01      181.64      4.29 o 
 -12   2   5        1.39        1.60      1.89 o 
 -11   2   5      242.50      223.62      5.78 o 
 -10   2   5       23.53       23.82      2.06 o 
  -9   2   5      672.05      663.66     12.08 o 
  -8   2   5        0.07        0.30      0.88 o 
  -7   2   5     1002.61      908.30     14.03 o 
  -6   2   5        6.92        8.54      0.79 o 
  -5   2   5      396.56      401.50      8.09 o 
  -4   2   5        6.61       10.20      0.78 o 
  -3   2   5      935.98      961.77     10.48 o 
  -2   2   5      444.02      407.62      4.93 o 
  -1   2   5      898.54      873.61      9.46 o 
   0   2   5       18.36       13.94      0.94 o 
   1   2   5     1186.72     1283.63     11.10 o 
   2   2   5      218.75      210.88      2.53 o 
   3   2   5     4266.93     4598.66     37.86 o 
   4   2   5        0.00        0.24      0.47 o 
   5   2   5     1056.93     1016.86     10.65 o 
   6   2   5       91.83       91.35      2.40 o 
   7   2   5      138.51      138.22      3.15 o 
   8   2   5       18.92       21.12      3.07 o 
   9   2   5      515.36      532.61      8.25 o 
  10   2   5       10.18       10.61      1.32 o 
  11   2   5       92.80       89.05      2.94 o 
 -10   3   5      421.18      432.99     10.45 o 
  -9   3   5       52.24       54.79      2.11 o 
  -8   3   5      181.48      193.49      4.46 o 
  -7   3   5        0.35        2.53      1.34 o 
  -6   3   5       68.95       79.43      1.97 o 
  -5   3   5        8.89        6.77      1.16 o 
  -4   3   5      608.20      579.09     10.49 o 
  -3   3   5        9.92        9.76      0.86 o 
  -2   3   5     1242.01     1255.08     15.91 o 
  -1   3   5      319.05      314.97      5.02 o 
   0   3   5      723.37      730.27      9.81 o 
   1   3   5       44.47       53.11      1.38 o 
   2   3   5      946.46      867.62     16.22 o 
   3   3   5      305.51      283.35      3.27 o 
   4   3   5      954.61      945.58     10.16 o 
   5   3   5        4.73        5.20      0.64 o 
   6   3   5      336.12      329.98      3.67 o 
   7   3   5      141.67      137.60      2.60 o 
   8   3   5      268.35      268.19      5.14 o 
   9   3   5        4.25        3.83      1.17 o 
  10   3   5      149.53      158.10      5.61 o 
  -9   4   5      160.03      159.22      4.38 o 
  -8   4   5        0.00        2.03      1.24 o 
  -7   4   5      379.37      381.49      7.28 o 
  -6   4   5       14.74       12.89      2.08 o 
  -5   4   5      471.76      480.52      7.47 o 
  -4   4   5        0.06       -0.92      0.92 o 
  -3   4   5      173.18      175.26      3.70 o 
  -2   4   5       40.00       37.74      1.79 o 
  -1   4   5      296.47      293.28      6.11 o 
   0   4   5       31.87       29.11      1.59 o 
   1   4   5      545.04      517.67     10.83 o 
   2   4   5       20.49       17.68      0.92 o 
   3   4   5      193.05      200.78      2.72 o 
   4   4   5       17.65       14.12      0.88 o 
   5   4   5      266.87      281.72      3.48 o 
   6   4   5        0.46        1.31      0.70 o 
   7   4   5      239.89      234.87      3.95 o 
   8   4   5      114.66      114.04      3.32 o 
  -5   5   5       13.14       14.65      2.33 o 
  -4   5   5      398.46      403.89      6.17 o 
  -3   5   5       13.86       15.68      1.27 o 
  -2   5   5      569.41      569.59      6.74 o 
  -1   5   5       15.70       14.80      1.19 o 
   0   5   5      361.07      377.27      5.40 o 
   1   5   5        1.89        1.66      0.89 o 
   2   5   5      108.89      112.28      2.33 o 
   3   5   5       95.06       92.58      3.80 o 
   4   5   5      170.04      165.47      3.07 o 
   5   5   5        0.41        1.27      1.16 o 
 -12   0   6      111.78      105.43      5.43 o 
 -10   0   6       46.02       43.68      3.39 o 
  -8   0   6      719.23      687.02     10.22 o 
  -6   0   6     1345.84     1323.51     17.95 o 
  -4   0   6     1837.16     1796.88     23.59 o 
  -2   0   6     4467.18     4583.63     66.05 o 
   0   0   6     4091.43     3995.62     46.32 o 
   2   0   6     1080.40     1101.36     13.48 o 
   4   0   6       77.99       77.00      1.75 o 
   6   0   6      757.21      742.72     14.22 o 
   8   0   6     1289.34     1284.06     23.48 o 
  10   0   6      382.81      383.71      9.28 o 
 -12   1   6       17.37       21.80      3.16 o 
 -11   1   6      311.23      330.92      7.42 o 
 -10   1   6       36.94       35.90      4.37 o 
  -9   1   6      460.52      438.42      8.48 o 
  -8   1   6        0.91        1.39      0.83 o 
  -7   1   6      289.66      295.81      4.52 o 
  -6   1   6      139.34      131.24      2.14 o 
  -5   1   6     1470.64     1389.59     31.53 o 
  -4   1   6      128.33      117.16      1.88 o 
  -3   1   6      752.59      770.71      7.67 o 
  -2   1   6       45.09       38.39      0.84 o 
  -1   1   6      403.85      410.68      3.57 o 
   0   1   6       37.58       30.44      0.67 o 
   1   1   6     1543.25     1549.47     13.16 o 
   2   1   6       20.73       13.32      0.82 o 
   3   1   6      515.10      452.30      5.11 o 
   4   1   6       88.23       87.58      1.36 o 
   5   1   6      739.02      758.97      8.14 o 
   6   1   6        3.94        3.66      0.85 o 
   7   1   6      318.37      336.31      5.56 o 
   8   1   6      159.62      159.25      3.52 o 
   9   1   6        6.63        8.46      1.34 o 
  10   1   6        3.45        3.65      1.03 o 
  11   1   6      164.82      157.24      3.91 o 
 -11   2   6       73.18       96.03      3.77 o 
 -10   2   6      570.81      587.38     11.05 o 
  -9   2   6        2.78        2.73      1.25 o 
  -8   2   6      799.03      769.43      9.87 o 
  -7   2   6        5.78        6.15      1.05 o 
  -6   2   6      173.12      162.34      2.54 o 
  -5   2   6       12.94       10.60      0.91 o 
  -4   2   6      909.46      844.63      9.49 o 
  -3   2   6        8.46        9.12      0.78 o 
  -2   2   6     1003.51      940.12     33.44 o 
  -1   2   6      723.16      682.73     11.22 o 
   0   2   6      431.27      382.09      5.11 o 
   1   2   6       17.51       20.39      1.25 o 
   2   2   6     2307.51     2357.55     37.37 o 
   3   2   6        2.48        4.15      0.52 o 
   4   2   6      838.59      875.14      9.32 o 
   5   2   6       80.30       74.05      1.81 o 
   6   2   6      367.25      374.07      5.27 o 
   7   2   6       62.65       57.82      2.04 o 
   8   2   6     1145.34     1114.49     16.21 o 
   9   2   6        0.08        1.93      0.91 o 
  10   2   6      285.76      285.37      5.56 o 
 -10   3   6        0.40        4.04      1.59 o 
  -9   3   6      519.02      499.28      8.71 o 
  -8   3   6       10.26        9.47      1.39 o 
  -7   3   6      205.64      221.41      4.82 o 
  -6   3   6       28.14       29.70      1.38 o 
  -5   3   6      402.89      410.94      5.49 o 
  -4   3   6       77.71       76.19      2.25 o 
  -3   3   6      658.54      667.31      9.33 o 
  -2   3   6      635.49      630.11      8.85 o 
  -1   3   6      124.69      126.16      2.82 o 
   0   3   6      114.33      111.24      2.62 o 
   1   3   6      537.24      529.01      6.20 o 
   2   3   6       14.94       15.14      0.99 o 
   3   3   6     1506.63     1463.42     12.93 o 
   4   3   6       89.88       85.12      1.92 o 
   5   3   6      720.50      706.22      8.09 o 
   6   3   6       80.65       77.73      1.57 o 
   7   3   6      330.44      314.71      4.09 o 
   8   3   6        5.24        4.46      1.04 o 
   9   3   6      152.66      146.60      5.26 o 
  -9   4   6        0.16       -1.48      2.03 o 
  -8   4   6      180.46      171.44      5.94 o 
  -7   4   6        0.02        0.92      1.54 o 
  -6   4   6      357.26      369.24      9.28 o 
  -5   4   6      144.65      150.01      3.51 o 
  -4   4   6      283.02      286.50      5.23 o 
  -3   4   6        1.15        1.19      0.98 o 
  -2   4   6      339.59      343.18      5.82 o 
  -1   4   6       36.42       38.85      1.85 o 
   0   4   6      711.44      721.37     18.04 o 
   1   4   6       20.28       20.99      1.62 o 
   2   4   6      201.31      210.25      3.38 o 
   3   4   6       86.80       83.37      2.45 o 
   4   4   6       78.84       82.17      1.71 o 
   5   4   6        0.12       -0.13      0.55 o 
   6   4   6      198.26      207.42      2.94 o 
   7   4   6       49.06       49.94      1.44 o 
  -4   5   6        1.91        2.27      1.19 o 
  -3   5   6      399.85      403.18      6.28 o 
  -2   5   6       78.43       82.06      2.61 o 
  -1   5   6      614.68      610.11      8.48 o 
   0   5   6        5.66        7.22      1.06 o 
   1   5   6      198.92      205.58      3.05 o 
   2   5   6        4.68        5.59      0.96 o 
   3   5   6      180.08      177.62      3.64 o 
   4   5   6        0.51        0.34      0.75 o 
 -11   0   7      250.72      238.97      8.54 o 
  -9   0   7       28.05       23.76      2.85 o 
  -7   0   7      313.83      327.13      5.77 o 
  -5   0   7       61.81       79.16      2.30 o 
  -3   0   7      873.53      843.05     11.85 o 
  -1   0   7     5122.76     5297.61     61.23 o 
   1   0   7     1899.53     1966.11     23.40 o 
   3   0   7      195.01      191.76      6.37 o 
   5   0   7      252.70      233.11      5.75 o 
   7   0   7      327.20      315.63      7.60 o 
   9   0   7      214.27      211.51      6.10 o 
  11   0   7      298.87      308.55      8.38 o 
 -11   1   7       19.10       22.32      2.23 o 
 -10   1   7      174.02      172.43      4.86 o 
  -9   1   7       14.05       11.87      1.73 o 
  -8   1   7      337.46      326.58      5.06 o 
  -7   1   7        9.93        8.45      0.85 o 
  -6   1   7     2398.44     2327.67     21.65 o 
  -5   1   7      466.99      461.63      5.19 o 
  -4   1   7     1138.09     1112.56     10.87 o 
  -3   1   7       10.96        9.89      0.73 o 
  -2   1   7      658.31      592.35      6.88 o 
  -1   1   7        8.21       10.48      0.49 o 
   0   1   7     1624.43     1659.11     14.08 o 
   1   1   7       21.52       24.19      0.72 o 
   2   1   7      440.35      453.58      4.53 o 
   3   1   7       60.59       54.42      1.30 o 
   4   1   7     1574.33     1612.97     17.62 o 
   5   1   7       48.28       47.47      1.32 o 
   6   1   7      885.63      883.02     15.29 o 
   7   1   7       46.10       47.82      1.90 o 
   8   1   7       21.81       25.44      1.57 o 
   9   1   7       21.94       22.52      1.52 o 
  10   1   7      264.34      257.55      5.17 o 
 -11   2   7      388.99      387.32     12.08 o 
 -10   2   7        0.48        1.91      1.44 o 
  -9   2   7      637.56      664.83     13.07 o 
  -8   2   7       65.82       61.67      2.10 o 
  -7   2   7      292.59      309.86      4.08 o 
  -6   2   7        0.00        1.39      0.71 o 
  -5   2   7      167.85      184.97      3.08 o 
  -4   2   7      149.57      131.24      2.43 o 
  -3   2   7      808.49      793.04      9.45 o 
  -2   2   7      198.17      189.10      2.41 o 
  -1   2   7      666.11      615.66      6.78 o 
   0   2   7       10.24       13.87      0.91 o 
   1   2   7      482.19      432.09     13.60 o 
   2   2   7       28.40       31.04      1.30 o 
   3   2   7      784.99      748.51      7.01 o 
   4   2   7      548.85      552.92      6.39 o 
   5   2   7      331.52      330.60      4.36 o 
   6   2   7        0.01        0.42      0.60 o 
   7   2   7      468.90      460.58      7.29 o 
   8   2   7        1.33        3.78      0.94 o 
   9   2   7      614.64      604.77      9.31 o 
  10   2   7        9.13        8.59      1.29 o 
 -10   3   7      240.64      253.75      9.29 o 
  -9   3   7        5.36        6.96      1.47 o 
  -8   3   7      432.90      446.89      8.01 o 
  -7   3   7       12.32       12.71      1.48 o 
  -6   3   7      645.74      610.19      7.69 o 
  -5   3   7       12.73       14.30      1.30 o 
  -4   3   7      673.27      674.00      9.60 o 
  -3   3   7       11.59       12.50      1.21 o 
  -2   3   7      211.20      221.53      4.16 o 
  -1   3   7       94.13       94.60      1.97 o 
   0   3   7       64.36       63.85      1.88 o 
   1   3   7        2.87        4.48      0.78 o 
   2   3   7      515.32      506.96      5.20 o 
   3   3   7      105.90       97.04      1.94 o 
   4   3   7      940.29      977.69     10.63 o 
   5   3   7      212.81      195.91      3.22 o 
   6   3   7      390.72      369.45      6.25 o 
   7   3   7        5.90        5.00      1.00 o 
   8   3   7      256.64      244.78      7.05 o 
   9   3   7        5.18        5.43      2.12 o 
  -8   4   7        5.20        2.46      1.60 o 
  -7   4   7      202.95      201.44      6.55 o 
  -6   4   7       80.43       89.03      4.15 o 
  -5   4   7      279.43      288.32      5.37 o 
  -4   4   7       19.31       20.17      2.33 o 
  -3   4   7      319.07      317.31     10.13 o 
  -2   4   7       53.12       48.94      2.07 o 
  -1   4   7      807.88      804.15     11.33 o 
   0   4   7        0.88        2.02      0.78 o 
   1   4   7      564.20      556.44      6.81 o 
   2   4   7        1.39        3.86      1.13 o 
   3   4   7      109.35      110.94      2.38 o 
   4   4   7       35.69       35.33      1.73 o 
   5   4   7      227.38      215.85      3.35 o 
   6   4   7        0.60        1.31      0.68 o 
   7   4   7      186.80      191.14      2.90 o 
  -4   5   7      149.07      147.07      5.19 o 
  -3   5   7        2.24        4.22      1.42 o 
  -2   5   7      280.17      285.32      8.00 o 
  -1   5   7        0.19        0.18      1.50 o 
   0   5   7      293.54      305.97      4.46 o 
   1   5   7        0.51        0.86      0.73 o 
   2   5   7      293.49      295.61      5.29 o 
   3   5   7        2.25        3.04      1.48 o 
 -10   0   8      146.20      128.98      6.01 o 
  -8   0   8      376.15      380.48     11.94 o 
  -6   0   8       46.24       49.98      2.04 o 
  -4   0   8      191.79      183.14      4.25 o 
  -2   0   8      695.50      717.02     10.39 o 
   0   0   8      942.12      843.06     38.03 o 
   2   0   8     1284.34     1292.92     15.95 o 
   4   0   8      322.40      286.29      7.16 o 
   6   0   8      476.29      483.77     10.31 o 
   8   0   8      149.58      137.57      4.64 o 
  10   0   8       35.76       36.95      2.82 o 
 -10   1   8       66.00       68.64      3.19 o 
  -9   1   8      288.30      286.15      6.55 o 
  -8   1   8       77.35       74.07      2.22 o 
  -7   1   8      650.58      633.19      7.65 o 
  -6   1   8       58.45       63.60      1.63 o 
  -5   1   8      987.33      934.75      9.51 o 
  -4   1   8      117.68      103.08      1.95 o 
  -3   1   8      860.81      848.52      9.62 o 
  -2   1   8        3.26        4.97      0.73 o 
  -1   1   8     1640.04     1664.39     17.54 o 
   0   1   8        4.00        4.23      0.45 o 
   1   1   8     1708.63     1576.55     35.10 o 
   2   1   8        9.79        5.56      0.54 o 
   3   1   8      942.88      914.02     20.05 o 
   4   1   8       77.36       76.21      1.43 o 
   5   1   8      544.92      578.28      6.66 o 
   6   1   8       43.00       40.98      2.33 o 
   7   1   8      320.73      309.48      5.45 o 
   8   1   8       30.16       25.55      1.59 o 
   9   1   8      433.33      416.07      7.06 o 
  10   1   8        0.36        0.71      1.14 o 
 -10   2   8      423.35      429.18      9.08 o 
  -9   2   8        2.21        4.43      1.13 o 
  -8   2   8      611.85      600.87      8.33 o 
  -7   2   8       15.28       16.28      1.08 o 
  -6   2   8      128.73      145.09      2.56 o 
  -5   2   8        3.87        2.40      0.81 o 
  -4   2   8     1086.75     1107.41     12.37 o 
  -3   2   8        7.96        6.37      1.01 o 
  -2   2   8      622.04      624.39      8.79 o 
  -1   2   8       19.74       17.36      1.22 o 
   0   2   8        3.65        5.48      0.54 o 
   1   2   8       73.40       74.40      1.63 o 
   2   2   8      621.41      611.96      5.95 o 
   3   2   8       84.16       74.66      1.45 o 
   4   2   8      385.25      346.81      5.55 o 
   5   2   8      135.38      128.93      2.42 o 
   6   2   8      261.20      256.01      5.82 o 
   7   2   8       14.21       16.24      1.37 o 
   8   2   8      540.59      545.10      9.50 o 
   9   2   8        4.56        4.76      1.06 o 
  -9   3   8      356.30      377.22      7.43 o 
  -8   3   8       38.45       35.26      2.21 o 
  -7   3   8      373.50      358.81      8.96 o 
  -6   3   8        5.56        9.65      1.30 o 
  -5   3   8      555.20      517.13      7.93 o 
  -4   3   8      110.44      104.15      2.80 o 
  -3   3   8      709.10      671.10      9.63 o 
  -2   3   8       40.63       33.81      1.69 o 
  -1   3   8      172.56      165.00      2.75 o 
   0   3   8      209.59      199.60      3.11 o 
   1   3   8      283.09      268.38      3.25 o 
   2   3   8       40.20       36.34      1.74 o 
   3   3   8      518.30      505.09      6.16 o 
   4   3   8      366.25      335.25      4.62 o 
   5   3   8      108.61      110.93      2.62 o 
   6   3   8        0.06        0.77      0.66 o 
   7   3   8      198.37      208.45      6.30 o 
   8   3   8        3.64        2.31      0.98 o 
  -6   4   8      299.32      314.40      8.48 o 
  -5   4   8      155.15      165.95      3.90 o 
  -4   4   8      269.15      269.90      6.52 o 
  -3   4   8       21.03       19.95      1.75 o 
  -2   4   8      422.48      417.98      6.95 o 
  -1   4   8       16.68       18.88      1.17 o 
   0   4   8      604.13      585.62      7.16 o 
   1   4   8        0.44        0.93      0.74 o 
   2   4   8      218.74      221.32      3.58 o 
   3   4   8        0.01       -0.16      0.64 o 
   4   4   8      337.80      338.55      4.92 o 
   5   4   8        1.74        2.30      0.67 o 
   6   4   8      363.94      357.15      5.46 o 
  -1   5   8      222.38      230.85      6.96 o 
   0   5   8       78.29       79.35      2.70 o 
   1   5   8      305.53      330.33      6.10 o 
   2   5   8       11.02        8.00      1.74 o 
  -9   0   9      104.35       97.89      5.17 o 
  -7   0   9      459.73      462.89      7.86 o 
  -5   0   9      750.30      729.96     11.01 o 
  -3   0   9      262.33      251.67      4.77 o 
  -1   0   9      444.51      409.78      8.80 o 
   1   0   9      620.02      625.77     12.24 o 
   3   0   9      272.95      270.92      6.70 o 
   5   0   9     1213.40     1205.50     21.90 o 
   7   0   9      587.73      545.44     11.64 o 
   9   0   9       16.89       18.11      2.15 o 
 -10   1   9      388.73      382.22      8.36 o 
  -9   1   9      108.46      117.08      2.97 o 
  -8   1   9      253.57      257.02      3.79 o 
  -7   1   9      116.23      114.10      3.56 o 
  -6   1   9      591.37      601.45      6.78 o 
  -5   1   9        4.41        4.07      0.82 o 
  -4   1   9       44.53       55.31      1.64 o 
  -3   1   9        0.89        0.73      0.73 o 
  -2   1   9      578.75      562.82      6.88 o 
  -1   1   9        0.29       -0.23      0.79 o 
   0   1   9     2373.77     2489.49     30.17 o 
   1   1   9       95.84       97.68      1.88 o 
   2   1   9      635.77      608.94      5.89 o 
   3   1   9        6.51        8.66      0.67 o 
   4   1   9      671.14      674.68      7.59 o 
   5   1   9      183.11      184.08      2.96 o 
   6   1   9      340.38      335.85      5.70 o 
   7   1   9        1.13        1.08      0.79 o 
   8   1   9      137.85      138.28      3.45 o 
   9   1   9       10.19       12.79      1.39 o 
 -10   2   9       75.78       92.10      5.34 o 
  -9   2   9      188.72      187.02      3.96 o 
  -8   2   9       14.63       11.78      1.39 o 
  -7   2   9      239.32      234.26      3.57 o 
  -6   2   9        4.49        3.16      0.92 o 
  -5   2   9     1146.48     1117.15     12.72 o 
  -4   2   9      109.89      107.27      2.88 o 
  -3   2   9     1381.00     1352.39     17.42 o 
  -2   2   9       23.00       21.44      1.40 o 
  -1   2   9      174.70      155.87      5.27 o 
   0   2   9      203.29      185.55      4.53 o 
   1   2   9       97.62      104.34      2.06 o 
   2   2   9       92.21       86.73      1.60 o 
   3   2   9      257.30      260.74      3.17 o 
   4   2   9       35.55       33.25      1.28 o 
   5   2   9      321.71      316.47      4.39 o 
   6   2   9       39.28       39.65      1.79 o 
   7   2   9      302.31      309.60     11.93 o 
   8   2   9        5.43        5.42      1.11 o 
   9   2   9      135.12      150.50      3.85 o 
  -8   3   9      282.23      293.47      8.15 o 
  -7   3   9        0.56        0.95      1.56 o 
  -6   3   9      268.49      263.47      5.09 o 
  -5   3   9       49.07       49.41      2.32 o 
  -4   3   9      415.28      403.00      9.80 o 
  -3   3   9        1.23        0.64      0.91 o 
  -2   3   9      453.15      437.50      6.99 o 
  -1   3   9       70.04       65.24      2.25 o 
   0   3   9      473.44      466.53      8.57 o 
   1   3   9      147.62      140.08      2.80 o 
   2   3   9      423.39      407.53      4.54 o 
   3   3   9        2.61        2.73      0.71 o 
   4   3   9      123.00      126.85      2.54 o 
   5   3   9       19.08       18.51      1.14 o 
   6   3   9       45.85       48.55      3.13 o 
   7   3   9        2.22        1.86      1.08 o 
  -5   4   9      297.11      283.49      7.88 o 
  -4   4   9        5.72        7.02      1.79 o 
  -3   4   9      204.46      201.84      4.41 o 
  -2   4   9       18.42       17.81      1.52 o 
  -1   4   9      319.59      319.47      5.82 o 
   0   4   9        0.02       -0.57      0.88 o 
   1   4   9      222.45      207.45      5.18 o 
   2   4   9        2.81        2.18      0.99 o 
   3   4   9      232.94      232.17      3.83 o 
   4   4   9        6.84        7.35      0.97 o 
   5   4   9      398.96      390.10      5.57 o 
   6   4   9       96.27      105.55      3.27 o 
  -8   0  10      600.96      642.58     10.46 o 
  -6   0  10      567.52      557.71     12.47 o 
  -4   0  10      607.09      584.26      9.31 o 
  -2   0  10      407.71      429.21      9.46 o 
   0   0  10      544.29      535.72     11.09 o 
   2   0  10      820.87      830.03     15.82 o 
   4   0  10      509.42      513.63      8.42 o 
   6   0  10      670.23      715.57     14.43 o 
   8   0  10      221.66      232.12      6.79 o 
  -9   1  10      288.45      292.16      5.74 o 
  -8   1  10       37.60       40.19      1.59 o 
  -7   1  10      509.47      498.47      6.05 o 
  -6   1  10       28.64       27.57      1.32 o 
  -5   1  10       66.53       73.89      1.88 o 
  -4   1  10       41.16       46.50      1.66 o 
  -3   1  10      174.17      176.08      3.14 o 
  -2   1  10       22.05       25.48      1.51 o 
  -1   1  10      558.72      571.95     14.93 o 
   0   1  10       33.31       28.39      1.52 o 
   1   1  10      201.47      195.47      4.42 o 
   2   1  10       98.74      104.94      2.61 o 
   3   1  10      530.66      527.87      5.40 o 
   4   1  10       16.57       16.17      0.99 o 
   5   1  10      356.89      347.90      5.80 o 
   6   1  10       47.57       47.48      2.74 o 
   7   1  10      209.74      222.86      4.55 o 
   8   1  10        5.22        4.03      1.04 o 
   9   1  10      282.59      294.59      9.28 o 
  -9   2  10       34.92       33.59      2.21 o 
  -8   2  10      192.97      195.90      4.75 o 
  -7   2  10        8.61       10.32      1.14 o 
  -6   2  10      195.67      191.14      4.12 o 
  -5   2  10       48.86       59.14      2.23 o 
  -4   2  10     1288.31     1236.47     16.36 o 
  -3   2  10        2.74        3.74      1.02 o 
  -2   2  10      887.54      857.60     11.84 o 
  -1   2  10       25.12       24.55      1.75 o 
   0   2  10      234.22      222.81      4.26 o 
   1   2  10       26.54       25.71      1.52 o 
   2   2  10      756.10      748.43     11.89 o 
   3   2  10        0.06        0.16      0.81 o 
   4   2  10      239.30      239.54      3.63 o 
   5   2  10       78.54       76.66      1.94 o 
   6   2  10       41.34       46.30      1.96 o 
   7   2  10        5.99        5.97      1.08 o 
   8   2  10      184.92      189.21      4.37 o 
  -7   3  10      146.76      146.05      5.45 o 
  -6   3  10        3.12        3.23      1.13 o 
  -5   3  10      199.85      208.05      6.26 o 
  -4   3  10      139.27      143.57      3.54 o 
  -3   3  10      625.76      622.78      9.38 o 
  -2   3  10       11.20       11.50      1.29 o 
  -1   3  10      392.80      376.70      6.35 o 
   0   3  10       57.81       54.83      2.16 o 
   1   3  10      278.19      280.87      5.13 o 
   2   3  10       29.63       28.58      1.30 o 
   3   3  10      293.00      295.01      5.31 o 
   4   3  10        0.11       -0.47      0.99 o 
   5   3  10       61.28       62.02      1.86 o 
   6   3  10      135.05      124.70      3.33 o 
  -5   4  10       32.33       39.43      2.82 o 
  -4   4  10       99.76       91.36      4.10 o 
  -3   4  10       15.33       18.69      1.60 o 
  -2   4  10      126.83      116.43      3.28 o 
  -1   4  10       19.24       17.81      2.60 o 
   0   4  10      203.62      189.50      4.23 o 
   1   4  10      159.30      162.69      3.87 o 
   2   4  10      141.41      149.41      5.34 o 
   3   4  10       30.39       31.66      1.86 o 
   4   4  10      256.61      246.69      7.17 o 
  -9   0  11      504.40      534.85     15.14 o 
  -7   0  11      693.72      726.83     15.07 o 
  -5   0  11      765.29      756.01     11.79 o 
  -3   0  11       46.53       48.83      2.85 o 
  -1   0  11      379.69      373.73      8.71 o 
   1   0  11     1330.81     1401.12     25.47 o 
   3   0  11      252.80      252.08      6.45 o 
   5   0  11      704.27      727.54     14.56 o 
   7   0  11      422.70      429.95     10.13 o 
  -9   1  11       13.56       17.79      3.04 o 
  -8   1  11       79.52       75.31      2.10 o 
  -7   1  11        4.42        3.13      0.89 o 
  -6   1  11      395.87      389.46      5.11 o 
  -5   1  11        0.15       -0.04      0.83 o 
  -4   1  11      316.56      318.16      4.83 o 
  -3   1  11       27.09       29.46      1.98 o 
  -2   1  11      426.84      415.37     10.24 o 
  -1   1  11       68.67       72.06      2.35 o 
   0   1  11      214.90      207.27      4.11 o 
   1   1  11      116.15      110.06      4.17 o 
   2   1  11        5.96        8.67      1.12 o 
   3   1  11       42.93       40.70      1.77 o 
   4   1  11      163.93      172.63      3.61 o 
   5   1  11       10.28        8.89      1.12 o 
   6   1  11      366.63      366.91      6.29 o 
   7   1  11       35.19       38.29      2.82 o 
   8   1  11      190.70      191.26      4.37 o 
  -8   2  11       95.19      114.80      4.81 o 
  -7   2  11       89.01       90.81      3.11 o 
  -6   2  11       13.91       12.60      1.36 o 
  -5   2  11      375.99      360.54      6.34 o 
  -4   2  11        0.23        1.87      0.94 o 
  -3   2  11      345.16      335.66      5.92 o 
  -2   2  11       64.54       61.74      2.27 o 
  -1   2  11      312.65      298.23      5.39 o 
   0   2  11        3.46        4.81      1.07 o 
   1   2  11     1137.02     1170.09     15.58 o 
   2   2  11        0.39        2.55      0.97 o 
   3   2  11      604.54      597.29     12.57 o 
   4   2  11        4.01        4.99      1.04 o 
   5   2  11      119.04      119.05      3.27 o 
   6   2  11        7.85       10.69      1.22 o 
   7   2  11       52.17       55.76      2.28 o 
  -6   3  11       75.10       71.00      3.68 o 
  -5   3  11        3.36        5.47      1.26 o 
  -4   3  11      494.70      488.83      8.02 o 
  -3   3  11       63.04       61.16      3.12 o 
  -2   3  11      508.31      471.11     10.97 o 
  -1   3  11       13.23        9.14      1.21 o 
   0   3  11      250.30      242.51      6.90 o 
   1   3  11        1.85        1.04      0.93 o 
   2   3  11      223.99      220.31      6.47 o 
   3   3  11        5.48        5.58      1.60 o 
   4   3  11      143.63      152.40      4.99 o 
   5   3  11       40.74       41.34      2.89 o 
   6   3  11      128.43      136.80      5.05 o 
  -1   4  11      129.42      120.48      4.70 o 
   0   4  11        7.92        7.84      1.65 o 
   1   4  11      137.88      142.80      5.00 o 
  -8   0  12      528.20      596.28     13.35 o 
  -6   0  12      678.74      683.03     11.20 o 
  -4   0  12      158.97      177.40      5.65 o 
  -2   0  12      145.67      151.08      5.10 o 
   0   0  12      418.92      420.16      9.73 o 
   2   0  12      129.30      132.50      4.55 o 
   6   0  12      397.31      398.64      9.48 o 
  -8   1  12        0.20        0.01      0.86 o 
  -7   1  12      331.93      341.32      5.39 o 
  -6   1  12       13.23       13.40      1.28 o 
  -5   1  12      182.92      190.27      4.28 o 
  -4   1  12        3.73        5.32      1.13 o 
  -3   1  12      664.51      642.31      9.66 o 
  -2   1  12       53.06       45.51      2.01 o 
  -1   1  12      548.81      563.03      8.63 o 
   0   1  12        0.02        0.47      0.91 o 
   1   1  12       40.08       38.21      1.86 o 
   2   1  12       21.61       22.52      1.52 o 
   3   1  12      291.67      291.41      7.46 o 
   4   1  12        0.61        1.56      1.27 o 
   6   1  12       50.15       49.47      2.96 o 
   7   1  12       80.89       87.98      2.80 o 
  -7   2  12        0.01       -0.46      1.37 o 
  -6   2  12       89.57       88.88      3.94 o 
  -5   2  12        1.59        0.04      1.00 o 
  -4   2  12      161.76      162.33      3.93 o 
  -3   2  12      247.03      251.94      5.07 o 
  -2   2  12      179.45      187.63      4.19 o 
  -1   2  12       11.81       12.41      1.98 o 
   0   2  12      277.26      275.63      5.24 o 
   1   2  12        5.81        6.33      1.19 o 
   2   2  12      592.38      611.04      9.21 o 
   3   2  12       11.14        6.23      1.62 o 
   4   2  12      314.50      324.22      8.19 o 
   6   2  12       71.39       80.04      3.74 o 
  -3   3  12      381.40      343.17      8.96 o 
  -2   3  12      138.04      144.61      5.17 o 
  -1   3  12      209.33      197.58      4.37 o 
   0   3  12        6.20        6.25      1.18 o 
   1   3  12      200.31      188.72      4.23 o 
   2   3  12        6.45        7.64      1.69 o 
   3   3  12      358.31      353.77      8.99 o 
   4   3  12        0.19        1.24      1.39 o 
  -7   0  13       68.15       57.71      4.42 o 
  -5   0  13      423.76      447.96     10.85 o 
  -3   0  13      164.18      175.33      5.80 o 
  -1   0  13      407.27      446.11     10.53 o 
   1   0  13      231.95      235.92      6.74 o 
   3   0  13       77.45       79.14      3.59 o 
  -6   1  13      372.83      407.20     10.21 o 
  -5   1  13       21.18       23.63      1.75 o 
  -4   1  13      370.65      368.67     10.48 o 
  -3   1  13        0.07       -0.07      1.31 o 
  -2   1  13      254.94      254.41      5.09 o 
  -1   1  13       57.37       56.96      2.30 o 
   0   1  13      249.18      246.38      4.96 o 
   1   1  13        5.53        6.52      1.19 o 
   2   1  13      524.75      539.66      8.45 o 
   3   1  13        3.08        4.01      1.48 o 
  -4   2  13        3.75        6.03      1.72 o 
  -3   2  13      177.03      177.88      5.36 o 
  -2   2  13       43.55       41.34      2.07 o 
  -1   2  13      132.87      128.75      4.93 o 
   0   2  13       35.10       29.96      2.51 o 
   1   2  13      256.39      264.83      6.09 o 
   2   2  13        5.67        4.84      1.60 o 
   3   2  13       93.48      107.81      4.35 o 
   4   2  13        0.27        0.03      1.21 o 
   1   3  13        7.57       12.59      1.86 o 
  -2   0  14      478.33      525.94     12.25 o 
   0   0  14      603.01      651.56     14.22 o 
   2   0  14        2.21        6.03      1.68 o 
  -2   1  14       62.32       63.47      4.13 o 
  -1   1  14      196.24      205.73      4.60 o 
   0   1  14        1.49        2.79      1.44 o 
   1   1  14      172.01      175.17      4.13 o 
   2   1  14        3.75        5.16      1.09 o 
   3   1  14      421.26      454.81     10.76 o 
   1   2  14        1.19        5.63      1.37 o 
                                                 
